# Supplementary material for: Design and Implementation of a Time-Restricted Eating Intervention in a Randomized, Controlled Eating Study
Source: Nutrients. 2023 Apr 20;15(8):1978. doi: 10.3390/nu15081978 (PMC10144293; doi:10.3390/nu15081978)
Supplement: Supplementary file 1 [file nutrients-15-01978-s001.zip]

Archive with 9 entries (9 files):
- Handout S1.pdf
- Handout S2.pdf
- Handout S3.pdf
- Handout S4.pdf
- Table S1.pdf
- Table S2.pdf
- Table S3.pdf
- Table S4.pdf
- Table S5.pdf
